# Supplementary material for: New Hygrocins K–U and Streptophenylpropanamide A and Bioactive Compounds from the Marine-Associated Streptomyces sp. ZZ1956
Source: Antibiotics (Basel). 2022 Oct 22;11(11):1455. doi: 10.3390/antibiotics11111455 (PMC9686540; doi:10.3390/antibiotics11111455)
Supplement: Supplementary file 1 [file antibiotics-11-01455-s001.zip]

Archive with 1 entries (1 files):
- antibiotics-1975886-supplementary.pdf
